# Supplementary material for: Maternal Mental Health Symptom Profiles and Infant Sleep: A Cross-Sectional Survey
Source: Diagnostics (Basel). 2022 Jul 4;12(7):1625. doi: 10.3390/diagnostics12071625 (PMC9319039; doi:10.3390/diagnostics12071625)
Supplement: Supplementary file 1 [file diagnostics-12-01625-s001.zip]

Archive with 1 entries (1 files):
- diagnostics-1726980-supplementary.pdf
